# Supplementary material for: Conducting Causal Analysis by Means of Approximating Probabilistic Truths
Source: Entropy (Basel). 2022 Jan 6;24(1):92. doi: 10.3390/e24010092 (PMC8774820; doi:10.3390/e24010092)
Supplement: Supplementary file 1 [file entropy-24-00092-s001.zip]

Archive with 1 entries (1 files):
- entropy-1411976 supplementary.txt
