# Supplementary material for: Conducting Causal Analysis by Means of Approximating Probabilistic Truths
Source: Entropy (Basel). 2022 Jan 6;24(1):92. doi: 10.3390/e24010092 (PMC8774820; doi:10.3390/e24010092)
Supplement: Supplementary file 1 [file entropy-24-00092-s001.zip › entropy-1411976 supplementary.txt]

library(quantmod)
library(forecast)
library(caret)
 library(timeSeries)
 library(doParallel)
 library(EnvStats)
 library(TTR)
    library(rugarch)
    library(FIAR)


# this is a validation function for caret. in addition t the standard metrics it will calculate Gaussian Log Likelihood with possible time-varying variance.
    # the time varying standard deviations should be passed on using the "weights" argument. Set to 1 for homoskedastic fit and validation.
LLSummary <- function (data, lev = NULL, model = NULL, ...) 
{
    if (is.character(data$obs)) 
        data$obs <- factor(data$obs, levels = lev)
    postResample2 <- function (pred, obs, sigma2) 
	{
    isNA <- is.na(pred)
    pred <- pred[!isNA]
    obs <- obs[!isNA]
    sigma2 <- sigma2[!isNA]
    if (!is.factor(obs) && is.numeric(obs)) {
        if (length(obs) + length(pred) == 0) {
            out <- rep(NA, 4)
        }
        else {
            if (length(unique(pred)) < 2 || length(unique(obs)) < 
                2) {
                resamplCor <- NA
            }
            else {
                resamplCor <- try(cor(pred, obs, use = "pairwise.complete.obs"), 
                  silent = TRUE)
                if (inherits(resamplCor, "try-error")) 
                  resamplCor <- NA
            }
            mse <- mean((pred - obs)^2)
            mae <- mean(abs(pred - obs))
            nLL <- mean((dnorm(obs, mean=pred, sd=sigma2, log = TRUE)))

            #ged_pars = rugarch::fitdist("sged", obs)$pars
            #gLL <- mean((log(rugarch::ddist(distribution = "sged", obs, mu = pred, sigma = ged_pars["sigma"], skew = ged_pars["skew"], shape = ged_pars["shape"]))))
            out <- c(sqrt(mse), resamplCor^2, mae, nLL)
        }
        names(out) <- c("RMSE", "Rsquared", "mae", "nLL")
    }
    else {
        if (length(obs) + length(pred) == 0) {
            out <- rep(NA, 2)
        }
        else {
            pred <- factor(pred, levels = levels(obs))
            requireNamespaceQuietStop("e1071")
            out <- unlist(e1071::classAgreement(table(obs, pred)))[c("diag", 
                "kappa")]
        }
        names(out) <- c("Accuracy", "Kappa")
    }
    if (any(is.nan(out))) 
        out[is.nan(out)] <- NA
    out
}
    postResample2(data[, "pred"], data[, "obs"], data[,"weights"])
}

# lag operator
L <- function(x, l=1){
	na.interp( c(rep(NA,l),x[1:(length(x)-l)]) )
}
# difference operator
diff0 <- function(x){as.numeric(na.interp(c(NA,diff(x))))}
Ld <- function(x,...){as.numeric(L(diff0(x),...))}

# drop a column by name
dropcol <- function(x, drop){
  x[,setdiff(colnames(x), drop )]
}


# retrieve cross-validation results from caret's train result, and throw a warning if the configuration is on the boundary of the tuning grid
getCVPerf <- function(mod, stat=NULL, max.samples=FALSE, maximize=TRUE){
	which.fun=if(maximize){which.max}else{which.min}
is.boundary.solution <-function(theta, Theta){
  if(theta==Theta[1]|theta==Theta[length(Theta)]){
    TRUE
  } else{
    FALSE
  }
}
if(is.null(stat)){
  stat <- mod$ metric
}
if(max.samples){
  selectfrom=mod$results[ mod$results[,ncol(mod$results)]==max(mod$results[,ncol(mod$results)], na.rm=TRUE),]
} else {
  selectfrom=mod$results
}
best=selectfrom[which.fun(selectfrom[,stat]),]
tuningpars = as.character(mod$modelInfo$parameters$parameter)
config=best[tuningpars]
boundarySolutions = character()
for(par in tuningpars){
  if(length(unique(selectfrom[,par]))>=3){
   if(is.boundary.solution(config[par],unique(selectfrom[,par]))){
      boundarySolutions[length(boundarySolutions)+1]<- paste0("'",par,"'")
    }       
  }
}
if(length(boundarySolutions)>0){
  warning(paste0("The following tuning parametershave been identified as boundary solutions: ",toString(boundarySolutions)) )
}
best
}

# extract cross validated residuals
cv_residual <- function(cv_mod){
    cv_mod$pred$obs - cv_mod$pred$pred
}

# run cross validated residualks trhgouth the log likelihood function
cv_ll <-function(cv_mod){
    #ged_pars = rugarch::fitdist("sged", cv_mod$pred$obs)$pars
    #gLL <- log(rugarch::ddist(distribution = "sged", cv_mod$pred$obs, mu = cv_mod$pred$pred, sigma = ged_pars["sigma"], skew = ged_pars["skew"], shape = ged_pars["shape"]))
    #gLL
    LL <- dnorm(cv_mod$pred$obs, mean = cv_mod$pred$pred, sd = cv_mod$pred$weights, log=TRUE)
    LL
    #gLL
}

# extract cross validated total log likelihood 
ll <- function(x){sum(cv_ll(x))}

# use dnorm implementaion for speed but can verify against manual implemenation:
#log_likelihood_fun <- function(x, mu, sigma2){
#    sum(- 1/2 * log(2*pi*sigma2) - ((x - mu)^2)/(2*sigma2))
#}

# extract time-varying standard deviations using arma-garch (1,1)(1,1)
tv_sd <- function(x){
    garch_fit <- tryCatch(ugarchfit(data =x , spec = ugarchspec(), solver="nlminb"), warning=function(w){ugarchfit(data =x , spec = ugarchspec(), solver="solnp")})
    sigma(garch_fit)
}
  


linear_model <- list(label = "Linear Regression",
                  library = NULL,
                  loop = NULL,
                  type = "Regression",
                  parameters = data.frame(parameter = "intercept",
                                          class = "logical",
                                          label = "intercept"),
                  grid = function(x, y, len = NULL, search = "grid") 
                    data.frame(intercept = TRUE),
                  fit = function(x, y, param, lev, last, classProbs, ...) {
                    dat <- if(is.data.frame(x)) x else as.data.frame(x, stringsAsFactors = TRUE)
                    dat$.outcome <- y
                      if (param$intercept)
                        out <- lm(.outcome ~ ., data = dat, ...)
                      else
                        out <- lm(.outcome ~ 0 + ., data = dat, ...)
                    out
                  },
                  predict = function(modelFit, newdata, submodels = NULL) {
                    if(!is.data.frame(newdata)) newdata <- as.data.frame(newdata, stringsAsFactors = TRUE)
                    predict(modelFit, newdata)
                  },
                  prob = NULL,
                  predictors = function(x, ...) predictors(x$terms),
                  tags = c("Linear Regression", "Accepts Case Weights"),
                  varImp = function(object, ...) {
                    values <- summary(object)$coef
                    varImps <-  abs(values[ !grepl( rownames(values), pattern = 'Intercept' ), 
                                            grep("value$", colnames(values)), drop = FALSE]) 
                    out <- data.frame(varImps)
                    colnames(out) <- "Overall"
                    if(!is.null(names(varImps))) rownames(out) <- names(varImps)
                    out   
                  },
                  sort = function(x) x)


# pull data

start_date = as.Date("2017-01-01")

ticker1 = "^TNX"
ticker2 = "^IRX"
ticker3 = "BTC-USD"
ticker4= "^GSPC"
    x 	<- getSymbols(ticker1, env = NULL, src = "yahoo", from = start_date)    
    y 	<- getSymbols(ticker2, env = NULL, src = "yahoo", from = start_date)
    z 	<- getSymbols(ticker3, env = NULL, src = "yahoo", from = start_date)
    control <- getSymbols(ticker4, env = NULL, src = "yahoo", from = start_date)
    
z_dates = rownames(data.frame(z))
	model_dates = z_dates[z_dates%in%rownames(data.frame(y))]
	model_dates = model_dates[model_dates%in%rownames(data.frame(control))]


# calculate spreads and close prices
high <- function(x){paste0(gsub("\\^", "",x),".High")}
low <- function(x){paste0(gsub("\\^", "",x),".Low")}
close <- function(x){paste0(gsub("\\^", "",x),".Close")}

    x_spread = log(1+x[,high(ticker1)]) - log(1+x[,low(ticker1)])
    y_spread = log(1+y[,high(ticker2)]) - log(1+y[,low(ticker2)])
    z_spread = log(1+z[,high(ticker3)]) - log(1+z[,low(ticker3)])
    control_spread = log(1+control[,high(ticker4)]) - log(1+control[,low(ticker4)])

x_close = x[,close(ticker1)]
y_close = y[,close(ticker2)]
z_close = z[,close(ticker3)]
control_close = control[,close(ticker4)]

clean <- function(x){x[x==max(x)] <- x[x==max(x[x!=max(x)])] ;x }
# bind
model_data = data.frame(
	x=clean(as.numeric(x_spread)[rownames(data.frame(x))%in%model_dates]), 
	y=clean(as.numeric(y_spread)[rownames(data.frame(y))%in%model_dates]),
	z =clean(as.numeric(z_spread)[rownames(data.frame(z))%in%model_dates]),
    control =clean(as.numeric(control_spread)[rownames(data.frame(control))%in%model_dates]),

	x_close=as.numeric(x_close)[rownames(data.frame(x))%in%model_dates],
	y_close=as.numeric(y_close)[rownames(data.frame(y))%in%model_dates],
	z_close=as.numeric(z_close)[rownames(data.frame(z))%in%model_dates],
    control_close=as.numeric(control_close)[rownames(data.frame(control))%in%model_dates]
	)
# failsafe
model_data2 = data.frame(apply(model_data,2, na.interp))


# here we will do a lag select and run VAR then G-causality test to show basic traditional results

var_data = data.frame(x=model_data$x, y=model_data$y, z=model_data$z, control=model_data$control)
# var_data = apply(var_data,2,diff) # if you want to inspect result using a differenced process

# set [1] to [3] for BIC as in the paper.
order =  vars::VARselect(var_data)$selection[1]

#stability test
var_mod = vars::VAR(var_data, p=order)
vars::roots(var_mod)
summary(var_mod$varresult$x)$r.squared
summary(var_mod$varresult$y)$r.squared
summary(var_mod$varresult$z)$r.squared

(mean(residuals(var_mod$varresult$x)^2))^0.5
(mean(residuals(var_mod$varresult$y)^2))^0.5
(mean(residuals(var_mod$varresult$z)^2))^0.5

# bind
G_table =data.frame(
    x_model = c(full_model = condGranger(var_data[,c("x", "y", "z", "control")], 2, 1, order=order)$prob, 
                x_model = NA, 
                y_model = condGranger(var_data[,c("x", "y", "z", "control")], 1, 1, order=order)$prob, 
                z_model = condGranger(var_data[,c("x", "z", "y", "control")], 1, 1, order=order)$prob),
    y_model = c(full_model = condGranger(var_data[,c("y", "x", "z", "control")], 2, 1, order=order)$prob, 
                x_model = condGranger(var_data[,c("y", "x", "z", "control")], 1, 1, order=order)$prob, 
                y_model = NA, 
                z_model = condGranger(var_data[,c("y", "z", "x", "control")], 1, 1, order=order)$prob),
    z_model = c(full_model = condGranger(var_data[,c("z", "x", "y", "control")], 2, 1, order=order)$prob, 
                x_model = condGranger(var_data[,c("z", "x", "y", "control")], 1, 1, order=order)$prob, 
                y_model = condGranger(var_data[,c("z", "y", "x", "control")], 1, 1, order=order)$prob, 
                z_model = NA)
    )


colnames(G_table) <- c(ticker1, ticker2, ticker3)
rownames(G_table) <- c("Joint test", ticker1, ticker2, ticker3)

round(G_table,4)


# then we will show that the results change when taking better care of the conditional distribution models
#F <- function(x){diff0(x)} # if you want to investigae the results in first difference
F <- function(x){(x)}
df_lags = data.frame(
	x = F(model_data2$x), 
	y = F(model_data2$y), 
	z = F(model_data2$z), 

	x_L1 = L(F(model_data2$x),1), 
	x_L2 = L(F(model_data2$x),2), 
    x_L3 = L(F(model_data2$x),3), 
    #x_L4 = L(F(model_data2$x),4), 

	y_L1 = L(F(model_data2$y),1), 
	y_L2 = L(F(model_data2$y),2), 
    y_L3 = L(F(model_data2$y),3), 
    #y_L4 = L(F(model_data2$y),4), 

	z_L1 = L(F(model_data2$z),1),
	z_L2 = L(F(model_data2$z),2),
    z_L3 = L(F(model_data2$z),3),
    #z_L4 = L(F(model_data2$z),4),

#    x_l_L1 = L((model_data2$x),1), 
#    y_l_L1 = L((model_data2$y),1), 
#    z_l_L1 = L((model_data2$z),1),


    control_L1 = L(F(model_data2$control),1),
    control_L2 = L(F(model_data2$control),2),
    control_L3 = L(F(model_data2$control),3),
    #control_L4 = L(F(model_data2$control),4),

	x_rsi =L(RSI(log(model_data2$x_close+1))),
	y_rsi =L(RSI(log(model_data2$y_close+1))),
	z_rsi =L(RSI(log(model_data2$z_close+1))),
    control_rsi =L(RSI(log(model_data2$control_close+1))),

	x_rsi2 =L(RSI(log(model_data2$x_close+1), 7*14)),
	y_rsi2 =L(RSI(log(model_data2$y_close+1), 7*14)),
	z_rsi2 =L(RSI(log(model_data2$z_close+1), 7*14)),
    control_rsi2 =L(RSI(log(model_data2$control_close+1), 7*14)),
	
	x_rsi3 =L(RSI(model_data2$x, 7*14)),
	y_rsi3 =L(RSI(model_data2$y, 7*14)),
	z_rsi3 =L(RSI(model_data2$z, 7*14)),
    control_rsi3 =L(RSI(model_data2$control, 7*14))

	)

	df_lags=df_lags[-c(1:(7*14)),]

x_df = df_lags[,-c(2,3)]
y_df = df_lags[,-c(1,3)]
z_df = df_lags[,-c(1,2)]


### here we can take the vectors, bind them, estimate a VAR and use th standard G-test
# next we will build actual predictive models to show how the inference differs

if(exists("cl")){try(stopCluster(cl))}
try(closeAllConnections())
gc()
set.seed(1)
NCORES = detectCores()-1

cl <- makePSOCKcluster(NCORES)
  registerDoParallel(cl)


set.seed(1)
FOLDS = 20
cvIndex=createFolds(y=z_df[,"control_rsi"], k=FOLDS, returnTrain =TRUE)
fit_lm <- function(data, MODEL){
    set.seed(1)
    caret::train(formula(data),
          data=data.matrix(data),
             method = linear_model, # change to ranger
             metric = "nLL",
             maximize=TRUE, #<--- minimize loss
             weights=tv_sd(data[,1]),
             trControl = trainControl(summaryFunction= LLSummary, index= cvIndex,
                                      method = "repeatedcv", savePredictions = "final",
                                      number = FOLDS, repeats = 1))
}
fit_rf <- function(data){
	set.seed(1)
	caret::train(formula(data),
          data=data.matrix(data),
             method = "ranger", # change to ranger
             tuneLength = 10, 
             metric = "nLL",
             preProcess = c("range"), #
             maximize=TRUE, #<--- minimize loss
             importance = 'impurity',
             weights=tv_sd(data[,1]),
             trControl = trainControl(summaryFunction= LLSummary, index= cvIndex,
                                      method = "repeatedcv", savePredictions = "final",
                                      number = FOLDS, repeats = 1))
}


x_var   <- fit_lm(x_df[,1:15])
y_var   <- fit_lm(y_df[,1:15])
z_var   <- fit_lm(z_df[,1:15])


x_lags = 	c("x_l_L1", "x_L1", "x_L2", "x_L3", "x_L4", "x_rsi", "x_rsi2", "x_rsi3")
y_lags =    c("y_l_L1", "y_L1", "y_L2", "y_L3", "y_L4", "y_rsi", "y_rsi2", "y_rsi3")
z_lags =    c("z_l_L1", "z_L1", "z_L2", "z_L3", "z_L4", "z_rsi", "z_rsi2", "z_rsi3")


x_mod 	<- fit_rf(x_df)
x_x     <- fit_rf(dropcol(x_df, c(y_lags,z_lags)))
x_y 	<- fit_rf(dropcol(x_df, z_lags))
x_z 	<- fit_rf(dropcol(x_df, y_lags))


y_mod   <- fit_rf(y_df)
y_x     <- fit_rf(dropcol(y_df, z_lags))
y_y     <- fit_rf(dropcol(y_df, c(x_lags,z_lags)))
y_z     <- fit_rf(dropcol(y_df, x_lags))


z_mod   <- fit_rf(z_df)
z_x     <- fit_rf(dropcol(z_df, y_lags))
z_y     <- fit_rf(dropcol(z_df, x_lags))
z_z     <- fit_rf(dropcol(z_df, c(x_lags,y_lags)))


if(exists("cl")){try(stopCluster(cl))}
try(closeAllConnections())

# Table the LL to select best models and highlight C flow

LL_table =data.frame(
    x_model = c(var_model= ll(x_var), full_model =ll(x_mod), x_model = ll(x_x), y_model=ll(x_y), z_model = ll(x_z)),
    y_model = c(var_model= ll(y_var), full_model =ll(y_mod), x_model = ll(y_x), y_model=ll(y_y), z_model = ll(y_z)),
    z_model = c(var_model= ll(z_var), full_model =ll(z_mod), x_model = ll(z_x), y_model=ll(z_y), z_model = ll(z_z))
    )

colnames(LL_table) <- c(ticker1, ticker2, ticker3)
rownames(LL_table) <- c("Full model", ticker1, ticker2, ticker3)

# Distributional equivalence tests under the null of hypothesized causal model is stochastically greater
ksx <- function(mod){ks.test(mod$pred$pred, x_x$pred$pred, alternative="two.sided")$p.value}
ksy <- function(mod){ks.test(mod$pred$pred, y_y$pred$pred, alternative="two.sided")$p.value}
ksz <- function(mod){ks.test(mod$pred$pred, z_z$pred$pred, alternative="two.sided")$p.value}

ks_table =data.frame(
    x_model = c(full_model =ksx(x_mod), x_model = ksx(x_x), y_model=ksx(x_y), z_model = ksx(x_z)),
    y_model = c(full_model =ksy(y_mod), x_model = ksy(y_x), y_model=ksy(y_y), z_model = ksy(y_z)),
    z_model = c(full_model =ksz(z_mod), x_model = ksz(z_x), y_model=ksz(z_y), z_model = ksz(z_z))
    )

colnames(ks_table) <- c(ticker1, ticker2, ticker3)
rownames(ks_table) <- c("Full model", ticker1, ticker2, ticker3)


round(G_table,4)
round(LL_table,2)
round(ks_table,4)
